# Supplementary material for: Safety and Efficacy of Tirofiban in Severe Ischemic Stroke Patients Undergoing Mechanical Thrombectomy
Source: J Cardiovasc Dev Dis. 2022 Nov 21;9(11):408. doi: 10.3390/jcdd9110408 (PMC9699197; doi:10.3390/jcdd9110408)
Supplement: Supplementary file 1 [file jcdd-09-00408-s001.zip]

Archive with 1 entries (1 files):
- jcdd-1923407-supplementary.pdf
